# Supplementary material for: The core effector Cce1 is required for early infection of maize by Ustilago maydis
Source: Mol Plant Pathol. 2018 Aug 16;19(10):2277–87. doi: 10.1111/mpp.12698 (PMC6638113; doi:10.1111/mpp.12698)
Supplement: Supplementary file 9 [file MPP-19-2277-s009.xlsx]

## Sheet: Table S1
Table S1. Identity and Similarity of Cce1 and its neighboring genes to the respective orthologs.
U.maydis proteins	S. reilianum orthologs			S. scitamineum orthologs			U. hordei orthologs			U. bromivora orthologs			M. antarcticus orthologs			M. pennsylvanicum orthologs
		protein identity	protein similarity		protein identity	protein similarity		protein identity	protein similarity		protein identity	protein similarity		protein identity	protein similarity		protein identity	protein similarity
Cce1	sr13927	0.61	0.71	SPSC_06609	0.65	0.74	UHOR_04531	0.59	0.67	UBRO_04531	0.59	0.66	PAN0_010d4106	0.6	0.74	-
UMAG_11489	sr13924	0.06	0.08	-			UHOR_04527	0.06	0.08	UBRO_04527	0.06	0.09	PAN0_010c4109	0.06	0.07	BN887_03385	0.07	0.09
UMAG_11490	sr13926	0.92	0.94	SPSC_06610	0.93	0.96	UHOR_04530	0.9	0.93	UBRO_04530	0.9	0.93	PAN0_010d4107	0.83	0.86	BN887_02223	0.74	0.75
UMAG_02874	sr13928	0.53	0.66	SPSC_06608	0.55	0.68	UHOR_04532	0.43	0.55	UBRO_04532	0.43	0.56	PAN0_010c4105	0.36	0.46	BN887_02273	0.45	0.56
UMAG_11491	sr13929	0.58	0.67	SPSC_06607	0.55	0.63	UHOR_04533	0.48	0.59	UBRO_04533	0.48	0.59	PAN0_010d4104	0.47	0.56	BN887_02224	0.51	0.61
