# Supplementary material for: The core effector Cce1 is required for early infection of maize by Ustilago maydis
Source: Mol Plant Pathol. 2018 Aug 16;19(10):2277–87. doi: 10.1111/mpp.12698 (PMC6638113; doi:10.1111/mpp.12698)
Supplement: Supplementary file 10 [file MPP-19-2277-s010.xlsx]

## Sheet: Table S2
	Table S2 Primer used in this study.
	#	Primer	5´-3´ sequence	used for Plasmid #	Description/ application
	1	RT-Ppi_5	AAAGAACACCGGACTTGG	none	Real-time PCR primer (ppi)
	2	RT-Ppi_3	ACATCGTCAAGGCTATCG	none	Real-time PCR primer (ppi)
	3	5_RT_um12197	AGCGATAACGTGTGCTGTGC	none	Real-time PCR primer (cce1)
	4	3_RT_um12197	CGCCTGAGAATTCGTCTCTG	none	Real-time PCR primer (cce1)
	5	5_LB um12197	TTGACGATGTCGAAGCCCACC	#1	For UMAG_12197 deletion construct
	6	3_LB_um12197	TAGTGGCCATCTAGGCCGTTTGCGAAAACACCGCTTG	#1	For UMAG_12197 deletion construct
	7	5_RB_um12197	ATACGGCCTGAGTGGCCCCGCTTCCCCCCTCCCGTCG	#1	For UMAG_12197 deletion construct
	8	3_RB_um12197	AAGCTCGATGATCGACTCGCTC	#1	For UMAG_12197 deletion construct
	9	5_LB nested um12197	AGAAACCTCGCAAGCGCAGCAAC	#1	For UMAG_12197 deletion construct
	10	3_RB nested um12197	ACAGTCGCGCGGCTGGTTGATC	#1	For UMAG_12197 deletion construct
	11	LB_12197 mutagenesis	CCGTACTGGCCGAGCTGACCGGTCACAAGAGCC	#1	For UMAG_12197 deletion construct
	12	5_um12197_geno HindIII	ATACAAGCTTCCTTTGATCCACATCAGCAG	#2, #3, #4, #5	to amplify Cce1 genomic sequence including the promoter, HindIII
	13	3_um12197_geno_BamHI	GTATGGATCCTGTGGTGTACTTGGGACCAGG	#2, #3, #4, #5	to amplify Cce1 genomic sequence including the promoter, BamHI
	14	3_Cce1wSPCmu1Part1	ATATGCTCTTCTGCCAGCAGCACAAAGATGGACACGCTCAACTTCATGTTTGCGAAAACACC	#4	to amplify Cmu11-21-Cce124-129
	15	5_Cce1wSPCmu1Part2	ATATGCTCTTCAGGCGGTGTCGGCGTTCGGTGGTGGCAGCGCGGCGACGCAGAGGGTCG	#4	to amplify Cmu11-21-Cce124-129
	16	3_Cce1withoutSP_Promoter	ATATGCTCTTCTCATGTTTGCGAAAACACC	#5	to amplify Cce124-129
	17	5_Cce1withoutSP_Cce1	ATATGCTCTTCAATGGCGACGCAGAGGGTCGG	#5	to amplify Cce124-129
	18	5_otef_AB_BsaI	ATATggtctcAacctTATGGCATGCCCGTACCGAG	#6, #7, #8	to amplify otef promoter for GreenGate system, BsaI
	19	3_otef_AB_BsaI	ATATggtctcAtgttTCGTGGATGATGTTGTCTG	#6, #7, #8	to amplify otef promoter for GreenGate system, BsaI
	20	5_3xHA-DE	ATATGGTCTCAtcagcaGGCCGCGAGGCCAACGCG	#6, #7, #8	to amplify 3xHA tag for GreenGate system, BsaI
	21	3_3xHA-DE	ATATGGTCTCTgcagGCCGGCGCGCCCTAATAG	#6, #7, #8	to amplify 3xHA tag for GreenGate system, BsaI
	22	5_NOST_F	ATATggtctcACTGCGGCCGCCCGGCTGCAGATCG	#6, #7, #8	to amplify NosT for GreenGate system, BsaI
	23	3_NOST_R	ATATATggtctcCTAGTCTCATGTTTGACAGCTTATC	#6, #7, #8	to amplify NosT for GreenGate system, BsaI
	24	5_Cce1_CDS_BsaI	ATATGGTCTCAggctCAATGCATCGACCAACTAGCCTC	#7	to amplify Cce1 for GreenGate system, BsaI
	25	3_Cce1_CDS_BsaI	ATATggtctcActgaGTGGTGTACTTGGGACCAGG	#7	to amplify Cce1 for GreenGate system, BsaI
	26	5_SPap1-BC-BsaI	ATATGGTCTCAaacaATGCATCGACCAACTAGCC	#8	to amplify Cce1 secretion signal (Cce11-23) for GreenGate system, BsaI
	27	3_SPap1-BC-BsaI	ATATGGTCTCAagccCGCTCGAACGCTCATCAC	#8	to amplify Cce1 secretion signal (Cce11-23) for GreenGate system, BsaI
	28	5_-NCmu1-BsaI	atatGGTCTCAgtaacgGCGGCTGTATCTGGCAAGTCG	#8	to amplify Cmu122-290 for GreenGate system, BsaI
	29	3_Cmu1-BsaI	atatGGTCTCActccCTAGGCATAGTCGGGCACG	#8	to amplify Cmu122-290 for GreenGate system, BsaI
	30	5_PromAP1_SapI	TATAGCTCTTCACCCTCGAGCAGCTGAAGCTTCC	#9	to amplify Cce1 promoter for GreenGate system, SapI
	31	3_PromAP1_SapI	ATATGCTCTTCTCATGTTTGCGAAAACACCG	#9	to amplify Cce1 promoter for GreenGate system, SapI
	32	5_UbAP1_SapI	ATATGCTCTTCAATGTTCAACCGAATCC	#9	to amplify Cce1 ortholog from U. bromivora for GreenGate system, SapI
	33	3_UbAP1_SapI	ATATGCTCTTCACTCTTAGTGAACTTGAGCC	#9	to amplify Cce1 ortholog from U. bromivora for GreenGate system, SapI
