# Supplementary material for: The core effector Cce1 is required for early infection of maize by Ustilago maydis
Source: Mol Plant Pathol. 2018 Aug 16;19(10):2277–87. doi: 10.1111/mpp.12698 (PMC6638113; doi:10.1111/mpp.12698)
Supplement: Supplementary file 11 [file MPP-19-2277-s011.xlsx]

## Sheet: Table S3
	Table S3 Plasmids used in this study.
	#	Plasmid	Cloning strategy	Note
	1	pCRII-TOPO-ΔUMAG12197-hyg	Sfi-XhoI in pCRII-TOPO	Generation of UMAG_12197 deletion strain in SG200; shown in Fig. 2-5 and Fig. S1-S2
	2	p123-Pcce1-Cce1genomic-3xHA	HindIII-BamHI into p123	Generation of complementation strain in SG200ΔCce1; shown in Fig. 2 and Fig. S1
	3	p123-Pcce1-Cce1-mCherry-HA	HindIII-BamHI into p123-mCherry	Generation of mCherry complementation strain in SG200ΔCce1; shown in Fig. 3
	4	p123-Pcce1-Cmu11-21-Cce124-129-mCherry-HA	HindIII-BamHI into 1675	Generation of mCherry complementation strain in SG200ΔCce1; shown in Fig. 3
	5	p123-Pcce1-Cce124-129-mCherry-HA	HindIII-BamHI into 1675	Generation of mCherry complementation strain in SG200ΔCce1 and SG200; shown in Fig. 3
	6	pUG-Potef-GFP-3xHA	Golden Gate (BsaI)	Negative control in secretion assay,shown in Fig.3
	7	pUG-Potef-Cce1-3xHA	Golden Gate (BsaI)	Generation of constitutive overexpression strain AB33-Cce1-3xHA used for secretion assay, shown in Fig.3
	8	pUG-Potef-Cce11-23-Cmu122-290-3xHA	Golden Gate (BsaI)	Generation of constitutive overexpression strain AB33 Cce11-23-Cmu122-290-3xHA used for secretion assay, shown in Fig.4
	9	pUG-PUMAG_Cce1-UBRO_Cce1	Golden Gate (SapI)	Generation of complementation strain in SG200ΔCce1; shown in Fig. 5
	10	pAM1	Mendoza-Mendoza, 2009	Appressorium marker,shown in Fig.S2
	The pUG vector are modifications of p123. GoldenGate reactions were based on the GreenGate system (Lampropoulos et al., 2013) into a compatible p123 (no BsaI sites). All sequence information (i.e. complete vector maps) can be obtained upon request.
