# Supplementary material for: The core effector Cce1 is required for early infection of maize by Ustilago maydis
Source: Mol Plant Pathol. 2018 Aug 16;19(10):2277–87. doi: 10.1111/mpp.12698 (PMC6638113; doi:10.1111/mpp.12698)
Supplement: Supplementary file 12 [file MPP-19-2277-s012.xlsx]

## Sheet: Table S4
	Table S4 Ustilago maydis strains used in this study.
	Strain	Genotype	Reference
	SG200	a1 mfa2 bE1 bW2	Kaemper et al., 2006
	FB1	a1 b1	Banuett and Herskowitz, 1989
	FB2	a2 b2	Banuett and Herskowitz, 1989
	AB33	a2 Pnar:bW2, bE1	Brachmann et al., 2001
	SG200AM1-RFP	a1 mfa2 bE1 bW2 ipr[Pum01779:3xeGFP]ips Potef:2RFP	Mendoza-Mendoza, 2009
	SG200Δcce1	a1 mfa2 bE1 bW2 ΔUMAG_12197	This study
	SG200Δcce1: p123Pcce1-Cce1-3xHA	a1 mfa2 bE1 bW2 ΔUMAG_12197 ipr[PUMAG_12197:UMAG_12197_3xHA]ips	This study
	SG200Δcce1: p123-Pcce1-Cce1-mCherry-HA	a1 mfa2 bE1 bW2 ΔUMAG_12197 ipr[PUMAG12197:UMAG_12197_mCherry_1xHA]ips	This study
	SG200Δcce1: p123-Pcce1-Cmu11-21-Cce124-129-mCherry-HA	a1 mfa2 bE1 bW2 ΔUMAG_12197 ipr[Pcce1_Cmu11-21_Cce124-129_mCherry_HA]ips	This study
	SG200Δcce1: p123-Pcce1-Cce124-129-mCherry-HA	a1 mfa2 bE1 bW2 ΔUMAG_12197 ipr[Pcce1_Cce124-129_mCherry_HA]ips	This study
	SG200: p123-Pcce1-Cce124-129-mCherry-HA	a1 mfa2 bE1 bW2 ipr[Pcce1_Cce124-129_mCherry_HA]ips	This study
	AB33: p123-Potef-GFP-3xHA	a2 Pnar:bW2, bE1 ipr[Potef:GFP_3xHA]ips	This study
	AB33: p123-Potef-Cce1-3xHA	a2 Pnar:bW2, bE1 ipr[Potef:Cce1_3xHA]ips	This study
	AB33: p123-Potef-Cce11-23-Cmu122-290-3xHA	a2 Pnar:bW2, bE1 ipr[Potef:Cce11-23_Cmu122-290_3xHA]ips	This study
	SG200Δcce1: p123-Pcce1-UBRO_Cce1	a1 mfa2 bE1 bW2 ΔUMAG_12197 ipr[PUMAG_12197:UBRO_04531]ips	This study
	SG200Δcce1-AM1	a1 mfa2 bE1 bW2 Δcce1 ipr[PUMAG_01779:3xeGFP]ips	This study
